# Supplementary material for: Revealing Amur tiger family pedigrees based on age identification using fecal microbiome and kinship analysis
Source: Front Microbiol. 2025 Sep 29;16:1666201. doi: 10.3389/fmicb.2025.1666201 (PMC12515850; doi:10.3389/fmicb.2025.1666201)
Supplement: Supplementary file 3 [file Table_1.XLSX]

## Sheet: Sheet1
Table S1. The sample information
Sample ID	Age	Sex	Developmental stage	Sampling site	Metagenomic analysis
S01	2Year	Male	Subadult	Shenyang Forest Zoological Garden
S02	2Year
S03	2Year			Dalian Lion Tiger Park
S04	2Year
S05	2Year
S06	2.5-3Year			Baoshan Qian Wildlife Park	HS01
S07	2-3Year				HS02
S08	2-3Year				HS03
S09	2Year			Guaipo Amur Tiger Park
S10	1-2Year			Dalian Forest Zoo
A01	3-4Year	Male	Adult	Baoshan Qian Wildlife Park
A02	3-4Year
A03	5-6Year				HA01
A04	3-4Year				HA02
A05	6Year				HA03
A06	6Year
A07	6Year			Changchun Zoo and Botanical Park
A08	7Year
A09	7Year
A10	6Year
O01	10Year	Male	Old	Guaipo Amur Tiger Park
O02	10Year
O03	12Year
O04	13Year			Changchun Zoo and Botanical Park	HO03
O05	10+Year			Baoshan Qian Wildlife Park	HO01
O06	10Year				HO02
O07	10Year			Shenyang Forest Zoological Garden
O08	11Year
O09	10+Year			Dalian Lion Tiger Park
O10	10+Year
