# Supplementary material for: Revealing Amur tiger family pedigrees based on age identification using fecal microbiome and kinship analysis
Source: Front Microbiol. 2025 Sep 29;16:1666201. doi: 10.3389/fmicb.2025.1666201 (PMC12515850; doi:10.3389/fmicb.2025.1666201)
Supplement: Supplementary file 4 [file Table_2.XLSX]

## Sheet: Table S5
Table S2. The metagenomics data summary information
Sample	Group	PF Reads	Clean Reads	Total sequences	Total bases(bp)	Average_length (bp)	N50(bp)	(G+C)s%
S01	Subadult	77457032	37433544	123607	146889254	1188.36	2093	44.63
S02	Subadult	99368574	72027902	134445	156075622	1160.89	2424	42.32
S03	Subadult	77303992	49793168	105713	128034909	1211.16	2741	43.07
A01	Adult	74849246	46520414	99897	121022132	1211.47	2383	41.04
A02	Adult	81406976	32701938	87071	120490084	1383.81	3249	41.93
A03	Adult	80805676	59258112	148785	147754535	993.07	1672	45.86
O01	Old	86879326	55162880	156349	178528605	1141.86	1911	46.17
O02	Old	79960190	57787352	99140	116436813	1174.47	2245	41.89
O03	Old	79599978	62097860	119010	158716263	1333.64	2753	43.33
