# Supplementary material for: Revealing Amur tiger family pedigrees based on age identification using fecal microbiome and kinship analysis
Source: Front Microbiol. 2025 Sep 29;16:1666201. doi: 10.3389/fmicb.2025.1666201 (PMC12515850; doi:10.3389/fmicb.2025.1666201)
Supplement: Supplementary file 5 [file Table_3.XLSX]

## Sheet: Sheet1
Table S3. Analysis of single-expression bacteria in three age groups of captive Amur tigers
Single-expressing bacteria in olds ( number of individuals ≥ 2 )
Genus	S03	S05	S10	A02	A05	A07	A08	A09	A10	O01	O02	O03	O04	O07	O08	O09	O10
f_Erysipelotrichaceae_Unclassified	0	0	0	0	0	0	0	0	0	0.03	0.01	0	0.01	0	0	0	0
Prevotella	0	0	0	0	0	0	0	0	0	0	0	0.01	0	0.01	0	0.01	0
Moheibacter	0	0	0	0	0	0	0	0	0	0	0	0	0	0.01	0.32	0	0
f_Alcaligenaceae_Unclassified	0	0	0	0	0	0	0	0	0	0	0	0	0	0.01	0.18	0	0
WPS-2	0	0	0	0	0	0	0	0	0	0	0	0	0	0.01	0.03	0	0
Alkanindiges	0	0	0	0	0	0	0	0	0	0	0	0	0	0.01	0.02	0	0
Clostridium_sensu_stricto_18	0	0	0	0	0	0	0	0	0	0	0	0	0	0	0	0.02	0.01
Hafnia-Obesumbacterium	0	0	0	0	0	0	0	0	0	0	0	0	0	0	0.01	0.01	0
Single-expressing bacteria in adults ( number of individuals ≥ 2 )
Genus	S03	S05	S10	A02	A05	A07	A08	A09	A10	O01	O02	O03	O04	O07	O08	O09	O10
[Eubacterium]_brachy_group	0	0	0	0	0	0	11.82	7.11	0	0	0	0	0	0	0	0	0
Paraclostridium	0	0	0	0	0	0.03	0	0	0.01	0	0	0	0	0	0	0	0
Granulicatella	0	0	0	0	0.01	0	0	0	0.01	0	0	0	0	0	0	0	0
f_Atopobiaceae_Unclassified	0	0	0	0.01	0.01	0	0	0	0	0	0	0	0	0	0	0	0
Single-expressing bacteria in subadults ( number of individuals ≥ 2 )
Genus	S03	S05	S10	A02	A05	A07	A08	A09	A10	O01	O02	O03	O04	O07	O08	O09	O10
Lachnospira	0	0.06	0.02	0	0	0	0	0	0	0	0	0	0	0	0	0	0
Oscillibacter	0.02	0	0.05	0	0	0	0	0	0	0	0	0	0	0	0	0	0
Faecalicoccus	0.04	0.01	0	0	0	0	0	0	0	0	0	0	0	0	0	0	0
Angelakisella	0.01	0.01	0	0	0	0	0	0	0	0	0	0	0	0	0	0	0
